# Supplementary material for: Parasitic Arthropods of Soricinae Shrews in North-Eastern Poland
Source: Animals (Basel). 2023 Sep 19;13(18):2960. doi: 10.3390/ani13182960 (PMC10525224; doi:10.3390/ani13182960)
Supplement: Supplementary file 1 [file animals-13-02960-s001.zip]

Archive with 1 entries (1 files):
- animals-2521261-supplementary.pdf
